# Supplementary material for: Assessing the Co-Exposure Patterns of Volatile Organic Compounds and the Risk of Hyperuricemia: An Analysis of the National Health and Nutrition Examination Survey 2003–2012
Source: Toxics. 2024 Oct 24;12(11):772. doi: 10.3390/toxics12110772 (PMC11598210; doi:10.3390/toxics12110772)
Supplement: Supplementary file 1 [file toxics-12-00772-s001.zip]

Archive with 9 entries (9 files):
- Supplementary Figure S1.pdf
- Supplementary Figure S2.pdf
- Supplementary Table S1.pdf
- Supplementary Table S2.pdf
- Supplementary Table S3.pdf
- Supplementary Table S4.pdf
- Supplementary Table S5.pdf
- Supplementary Table S6.pdf
- Supplementary Table S7.pdf
